# Supplementary material for: Oral Health-Related Quality of Life and Traumatic Dental Injuries in Young Permanent Incisors in Brazilian Schoolchildren: A Multilevel Approach
Source: PLoS One. 2015 Aug 19;10(8):e0135369. doi: 10.1371/journal.pone.0135369 (PMC4545601; doi:10.1371/journal.pone.0135369)
Supplement: S1 Dataset — (ZIP) [file pone.0135369.s001.zip]

Archive with 2 entries (2 files):
- Level1.sav
- Level2.sav
